# Supplementary material for: Stable contacts of naïve CD4 T cells with migratory dendritic cells are ICAM-1-dependent but dispensable for proliferation in vivo
Source: Cell Adh Migr. 2019 Jul 31;13(1):315–21. doi: 10.1080/19336918.2019.1644857 (PMC6682365; doi:10.1080/19336918.2019.1644857)
Supplement: Supplemental Material [file kcam-13-01-1644857-s001.zip]

Archive with 7 entries (6 files):
- Supp Media files/
- Supp Media files/movie_1 (Converted).mov
- Supp Media files/movie_2 (Converted).mov
- Supp Media files/movie_3 (Converted).mov
- Supp Media files/Video 1.mov
- Supp Media files/Video 2.mov
- Supp Media files/Video 3.mov
