# Supplementary material for: Stable contacts of naïve CD4 T cells with migratory dendritic cells are ICAM-1-dependent but dispensable for proliferation in vivo
Source: Cell Adh Migr. 2019 Jul 31;13(1):315–21. doi: 10.1080/19336918.2019.1644857 (PMC6682365; doi:10.1080/19336918.2019.1644857)
Supplement: Supplemental Material [file kcam-13-01-1644857-s002.zip]

Archive with 5 entries (4 files):
- Supplementary files/
- Supplementary files/Supplementary Figure 1_190506.pptx
- Supplementary files/Supplementary Figure 2_190506.pptx
- Supplementary files/Supplementary Materials Merged_190506.pdf
- Supplementary files/Supplementary Materials_190506.docx
